# Supplementary material for: Hericium erinaceus Protein Alleviates High-Fat Diet-Induced Hepatic Lipid Accumulation and Oxidative Stress In Vivo
Source: Foods. 2025 Jan 31;14(3):459. doi: 10.3390/foods14030459 (PMC11817179; doi:10.3390/foods14030459)
Supplement: Supplementary file 1 [file foods-14-00459-s001.zip]

Archive with 1 entries (1 files):
- foods-3391626-supplementary.pdf
